# Supplementary material for: Soft Surface Nanostructure with Semi-Free Polyionic Components for Sustainable Antimicrobial Plastic
Source: Int J Mol Sci. 2021 Nov 15;22(22):12315. doi: 10.3390/ijms222212315 (PMC8621035; doi:10.3390/ijms222212315)
Supplement: Supplementary file 1 [file ijms-22-12315-s001.zip]

Archive with 1 entries (1 files):
- ijms-1449197-supplementary.pdf
